# Supplementary material for: Correction: Trehalose supports the growth of Aedes aegypti cells and modifies gene expression and dengue virus type 2 replication
Source: PLoS Pathog. 2025 Oct 30;21(10):e1013644. doi: 10.1371/journal.ppat.1013644 (PMC12574820; doi:10.1371/journal.ppat.1013644)
Supplement: S4 Table — (XLSX) [file ppat.1013644.s001.xlsx]

## Sheet: Sheet1
	Figure 1B			Figure 1D											Figure 2B						Figure 2C					Figure 2D					Figure 2E														Figure 2F
	Endoplasmic reticulum	16			SN			SN + 1 mM ValA			TRE DMEM					GLU/COM		TRE/COM			D0	D1	D2	D3		D0	D1	D2	D3			GLU Alone			GLU ValA			TRE Alone			TRE ValA				1mM ValA	0.2 mM ValA	0.04mM ValA	0.008mM ValA	1mM 5-Thio
	Plasma	7		0	1.83263	1.83263	1.73532	1.83263	1.86507	1.86507	2.35161	2.28673	2.28673		D0	1000	1000	1000	1000		808.733	565.893	613.875	600.689		55.6737	56.0399	64.4642	84.243		D0	1000	1000	1000	1000	1000	1000	1000	1000	1000	1000	1000	1000		0.7891	5.82077	1.47608	2.94288	9.05144
	Extracellular space	7		1	1.80019	1.86507	1.80019	1.96237	2.02725	2.05968	2.2543	2.35161	2.38404		D1	8000	8500	8500	7000		629.991	543.184	527.801	544.283		48.3482	65.9293	63.3654	60.4352		D1	500	2000	1500	1000	1500	2000	2000	2500	500	1000	1000	1500		1.66175	2.33017	12.6535	22.5311	21.2871
	Peroxisome	1		12	2.31917	2.35161	2.41648	2.15699	2.02725	1.86507	2.38404	2.38404	2.35161		D2	9000	13500	12000	8000		772.106	569.922	639.881	671.38		28.5694	55.3074	52.0109	64.098		D2	2000	3000	4000	2500	1500	3500	4000	1500	1500	500	1000	500		3.12855	2.34873	26.226	39.7799	12.5977
	Golgi apparatus	1		24	3.48686	3.71392	3.61661	1.92994	1.83263	1.8975	2.31917	2.41648	2.44891		D3	15500	21000	19500	9500												D3	4000	3000	3000	3000	3500	3000	3000	2000	2000	500	1000	0
				48	5.10866	5.27084	5.33571	1.83263	1.86507	1.86507	2.51378	2.74084	2.41648		D4	47500	50500	42500	37000												D4	7000	4500	7500	4500	6000	6000	5000	5000	5000	2500	2500	2000
				72	7.232	6.92236	7.13057	1.90133	1.86287	1.91629	2.45969	2.27471	2.38227		D5	62000	64000	48000	44000
															D6	130000	108000	106000	104000
															D7	262000	236000	150000	200000
[truncated: 114 more columns]
